# Supplementary material for: In silico investigation of riboswitches in fungi: structural and dynamical insights into TPP riboswitches in Aspergillus oryzae
Source: RNA Biol. 2022 Jan 6;19(1):90–103. doi: 10.1080/15476286.2021.2015174 (PMC8786325; doi:10.1080/15476286.2021.2015174)
Supplement: Supplemental Material [file KRNB_A_2015174_SM3166.zip]

Archive with 2 entries (1 files):
- supplementary/
- supplementary/Supplementary_material.docx
